# Supplementary material for: Thromboembolic Events with Cyclin-Dependent Kinase 4/6 Inhibitors in the FDA Adverse Event Reporting System
Source: Cancers (Basel). 2021 Apr 7;13(8):1758. doi: 10.3390/cancers13081758 (PMC8067683; doi:10.3390/cancers13081758)
Supplement: Supplementary file 1 [file cancers-13-01758-s001.zip]

Archive with 4 entries (3 files):
- cancers-1143806-supplementary/
- cancers-1143806-supplementary/Table S1. Full list of preferred terms comprising thromboembolic events, and relevant classifica-tion according to standardized MedDRA Queries.xlsx
- cancers-1143806-supplementary/Table S2. Full list of reported thromboembolic events with relevant disproportionality.xlsx
- cancers-1143806-supplementary/Table S3. Full description of thromboembolic events.xlsx
