# Supplementary material for: Thromboembolic Events with Cyclin-Dependent Kinase 4/6 Inhibitors in the FDA Adverse Event Reporting System
Source: Cancers (Basel). 2021 Apr 7;13(8):1758. doi: 10.3390/cancers13081758 (PMC8067683; doi:10.3390/cancers13081758)
Supplement: Supplementary file 1 [file cancers-13-01758-s001.zip › cancers-1143806-supplementary/Table S1. Full list of preferred terms comprising thromboembolic events, and relevant classifica-tion according to standardized MedDRA Queries.xlsx]

## Sheet: Foglio 1 - supplementary_table
List of preferred terms within the standardized MedDRA Query ATE (arterial thromboembolic events)	List of preferred terms within the standardized MedDRA Query VTE (venous thromboembolic events)	List of preferred terms within the standardized MedDRA Query Other thromboembolic events
Acute aortic syndrome	Aseptic cavernous sinus thrombosis	Administration site thrombosis
Acute myocardial infarction	Axillary vein thrombosis	Adrenal thrombosis
Amaurosis	Brachiocephalic vein occlusion	Angiogram abnormal
Amaurosis fugax	Brachiocephalic vein thrombosis	Angiogram cerebral abnormal
Angioplasty	Budd-Chiari syndrome	Angiogram peripheral abnormal
Aortic bypass	Catheterisation venous	Antiphospholipid syndrome
Aortic embolus	Cavernous sinus thrombosis	Application site thrombosis
Aortic surgery	Central venous catheterisation	Arteriovenous fistula occlusion
Aortic thrombosis	Cerebral venous sinus thrombosis	Arteriovenous fistula thrombosis
Aortogram abnormal	Cerebral venous thrombosis	Arteriovenous graft thrombosis
Arterectomy	Compression garment application	Artificial blood vessel occlusion
Arterectomy with graft replacement	Deep vein thrombosis	Atrial thrombosis
Arterial angioplasty	Deep vein thrombosis postoperative	Basal ganglia stroke
Arterial bypass occlusion	Embolism venous	Bone infarction
Arterial bypass operation	Hepatic vein embolism	Brain stem embolism
Arterial bypass thrombosis	Hepatic vein occlusion	Brain stem infarction
Arterial graft	Hepatic vein thrombosis	Brain stem stroke
Arterial occlusive disease	Homans' sign positive	Brain stem thrombosis
Arterial revascularisation	Iliac vein occlusion	Cardiac ventricular thrombosis
Arterial stent insertion	Inferior vena cava syndrome	Catheter site thrombosis
Arterial therapeutic procedure	Inferior vena caval occlusion	Cerebellar embolism
Arterial thrombosis	Jugular vein embolism	Cerebellar infarction
Arteriogram abnormal	Jugular vein occlusion	Cerebral congestion
Arteriogram carotid abnormal	Jugular vein thrombosis	Cerebral infarction
Arteriotomy	Mahler sign	Cerebral infarction foetal
Atherectomy	May-Thurner syndrome	Cerebral ischaemia
Atherosclerotic plaque rupture	Mesenteric vein thrombosis	Cerebral microembolism
Atrial appendage closure	Mesenteric venous occlusion	Cerebral microinfarction
Atrial appendage resection	Obstetrical pulmonary embolism	Cerebral septic infarct
Basal ganglia infarction	Obstructive shock	Cerebral thrombosis
Basilar artery occlusion	Ophthalmic vein thrombosis	Cerebral vascular occlusion
Basilar artery thrombosis	Ovarian vein thrombosis	Cerebrospinal thrombotic tamponade
Blindness transient	Paget-Schroetter syndrome	Cerebrovascular accident
Brachiocephalic artery occlusion	Pelvic venous thrombosis	Cerebrovascular accident prophylaxis
Capsular warning syndrome	Penile vein thrombosis	Cerebrovascular disorder
Carotid angioplasty	Peripheral vein occlusion	Cerebrovascular operation
Carotid arterial embolus	Peripheral vein thrombus extension	Choroidal infarction
Carotid artery bypass	Phlebectomy	Collateral circulation
Carotid artery occlusion	Portal vein cavernous transformation	Coronary bypass thrombosis
Carotid artery stent insertion	Portal vein embolism	Device embolisation
Carotid artery thrombosis	Portal vein occlusion	Device occlusion
Carotid endarterectomy	Portal vein thrombosis	Device related thrombosis
Cerebellar artery occlusion	Portosplenomesenteric venous thrombosis	Diplegia
Cerebellar artery thrombosis	Post procedural pulmonary embolism	Directional Doppler flow tests abnormal
Cerebral artery embolism	Post thrombotic syndrome	Disseminated intravascular coagulation
Cerebral artery occlusion	Postoperative thrombosis	Disseminated intravascular coagulation in newborn
Cerebral artery stent insertion	Postpartum venous thrombosis	Embolic cerebellar infarction
Cerebral artery thrombosis	Pulmonary embolism	Embolic cerebral infarction
Cerebral hypoperfusion	Pulmonary infarction	Embolic pneumonia
Cerebrovascular insufficiency	Pulmonary microemboli	Embolic stroke
Cerebrovascular stenosis	Pulmonary thrombosis	Embolism
Coeliac artery occlusion	Pulmonary vein occlusion	Eye infarction
Coronary angioplasty	Pulmonary veno-occlusive disease	Fluorescence angiogram abnormal
Coronary arterial stent insertion	Pulmonary venous thrombosis	Foetal cerebrovascular disorder
Coronary artery bypass	Renal vein embolism	Gastric infarction
Coronary artery embolism	Renal vein occlusion	Graft thrombosis
Coronary artery occlusion	Renal vein thrombosis	Haemorrhagic adrenal infarction
Coronary artery reocclusion	Retinal vein occlusion	Haemorrhagic cerebral infarction
Coronary artery surgery	Retinal vein thrombosis	Haemorrhagic infarction
Coronary artery thrombosis	Septic pulmonary embolism	Haemorrhagic stroke
Coronary endarterectomy	SI QIII TIII pattern	Haemorrhagic transformation stroke
Coronary revascularisation	Splenic vein occlusion	Haemorrhoids thrombosed
Coronary vascular graft occlusion	Splenic vein thrombosis	Hemiparesis
Embolia cutis medicamentosa	Subclavian vein occlusion	Hemiplegia
Embolism arterial	Subclavian vein thrombosis	Heparin-induced thrombocytopenia
Endarterectomy	Superior sagittal sinus thrombosis	Hepatic infarction
Femoral artery embolism	Superior vena cava occlusion	Hepatic vascular thrombosis
Hepatic artery embolism	Superior vena cava syndrome	Implant site thrombosis
Hepatic artery occlusion	Thrombophlebitis	Incision site vessel occlusion
Hepatic artery thrombosis	Thrombophlebitis migrans	Infarction
Hypothenar hammer syndrome	Thrombophlebitis neonatal	Infusion site thrombosis
Iliac artery embolism	Thrombophlebitis superficial	Injection site thrombosis
Iliac artery occlusion	Thrombosed varicose vein	Inner ear infarction
Internal capsule infarction	Thrombosis corpora cavernosa	Instillation site thrombosis
Intra-aortic balloon placement	Transverse sinus thrombosis	Intestinal infarction
Intraoperative cerebral artery occlusion	Vena cava embolism	Intracardiac mass
Ischaemic cerebral infarction	Vena cava filter insertion	Intracardiac thrombus
Ischaemic stroke	Vena cava filter removal	Lambl's excrescences
Lacunar infarction	Vena cava thrombosis	Medical device site thrombosis
Leriche syndrome	Venogram abnormal	Mesenteric vascular insufficiency
Mesenteric arterial occlusion	Venoocclusive disease	Mesenteric vascular occlusion
Mesenteric arteriosclerosis	Venoocclusive liver disease	Microembolism
Mesenteric artery embolism	Venous angioplasty	Monoparesis
Mesenteric artery stenosis	Venous occlusion	Monoplegia
Mesenteric artery stent insertion	Venous operation	Optic nerve infarction
Mesenteric artery thrombosis	Venous recanalisation	Pancreatic infarction
Myocardial infarction	Venous repair	Paradoxical embolism
Myocardial necrosis	Venous stent insertion	Paraneoplastic thrombosis
Ophthalmic artery thrombosis	Venous thrombosis	Paraparesis
Papillary muscle infarction	Venous thrombosis in pregnancy	Paraplegia
Penile artery occlusion	Venous thrombosis limb	Paresis
Percutaneous coronary intervention	Venous thrombosis neonatal	Peripheral revascularisation
Peripheral arterial occlusive disease	Visceral venous thrombosis	Pituitary infarction
Peripheral arterial reocclusion		Placental infarction
Peripheral artery angioplasty		Pneumatic compression therapy
Peripheral artery bypass		Portal shunt procedure
Peripheral artery occlusion		Post procedural stroke
Peripheral artery stent insertion		Postpartum thrombosis
Peripheral artery surgery		Prosthetic cardiac valve thrombosis
Peripheral artery thrombosis		Prosthetic vessel implantation
Peripheral embolism		Quadriparesis
Peripheral endarterectomy		Quadriplegia
Popliteal artery entrapment syndrome		Renal infarct
Post procedural myocardial infarction		Renal vascular thrombosis
Postinfarction angina		Retinal infarction
Precerebral artery occlusion		Retinal vascular thrombosis
Precerebral artery thrombosis		Revascularisation procedure
Profundaplasty		Shunt occlusion
Pulmonary artery occlusion		Shunt thrombosis
Pulmonary artery therapeutic procedure		Spinal cord infarction
Pulmonary artery thrombosis		Spinal stroke
Pulmonary endarterectomy		Splenic infarction
Pulmonary tumour thrombotic microangiopathy		Splenic thrombosis
Renal artery angioplasty		Stoma site thrombosis
Renal artery occlusion		Stroke in evolution
Renal artery thrombosis		Strokectomy
Renal embolism		Surgical vascular shunt
Retinal artery embolism		Testicular infarction
Retinal artery occlusion		Thalamic infarction
Retinal artery thrombosis		Thrombectomy
Silent myocardial infarction		Thromboangiitis obliterans
Spinal artery embolism		Thrombolysis
Spinal artery thrombosis		Thrombosis
Splenic artery thrombosis		Thrombosis in device
Splenic embolism		Thrombosis mesenteric vessel
Stress cardiomyopathy		Thrombosis prophylaxis
Subclavian artery embolism		Thrombotic cerebral infarction
Subclavian artery occlusion		Thrombotic stroke
Subclavian artery thrombosis		Thyroid infarction
Thromboembolectomy		Tumour embolism
Thrombotic microangiopathy		Tumour thrombectomy
Thrombotic thrombocytopenic purpura		Tumour thrombosis
Transient ischaemic attack		Ultrasonic angiogram abnormal
Truncus coeliacus thrombosis		Ultrasound Doppler abnormal
Vascular pseudoaneurysm thrombosis		Umbilical cord occlusion
Vertebral artery occlusion		Umbilical cord thrombosis
Vertebral artery thrombosis		Vaccination site thrombosis
Visual acuity reduced transiently		Vascular access site thrombosis
		Vascular device occlusion
		Vascular graft
		Vascular graft occlusion
		Vascular graft thrombosis
		Vascular operation
		Vascular stent insertion
		Vascular stent occlusion
		Vascular stent thrombosis
		Vasodilation procedure
		Vessel puncture site occlusion
		Vessel puncture site thrombosis
		Visual midline shift syndrome
