# Supplementary material for: Thromboembolic Events with Cyclin-Dependent Kinase 4/6 Inhibitors in the FDA Adverse Event Reporting System
Source: Cancers (Basel). 2021 Apr 7;13(8):1758. doi: 10.3390/cancers13081758 (PMC8067683; doi:10.3390/cancers13081758)
Supplement: Supplementary file 1 [file cancers-13-01758-s001.zip › cancers-1143806-supplementary/Table S2. Full list of reported thromboembolic events with relevant disproportionality.xlsx]

## Sheet: ESM_1
Thromboembolic Event	abemaciclib	palbociclib	ribociclib
Preferred Term	ROR (95%CI) [N]	ROR (95%CI) [N]	ROR (95%CI) [N]
blindness transient	[1]	0.17 (0.07-0.42) [5]	NA
cerebral artery embolism	[1]	[1]	[2]
coronary artery embolism	[1]	NA	NA
myocardial infarction	0.58 (0.27-1.22) [7]	0.79 (0.67-0.93) [147]	1.82 (1.33-2.48) [41]
peripheral artery thrombosis	[1]	1.01 (0.41-2.48) [5]	NA
peripheral embolism	[1]	[2]	NA
stress cardiomyopathy	[2]	[2]	NA
transient ischaemic attack	1.38 (0.57-3.34) [5]	0.74 (0.55-1.01) [42]	1.9 (1.1-3.3) [13]
deep vein thrombosis	1.98 (1.22-3.19) [17]	0.84 (0.69-1.01) [113]	1.28 (0.83-1.97) [21]
embolism venous	[2]	0.49 (0.2-1.2) [5]	NA
pulmonary embolism	2.07 (1.44-2.98) [30]	1.36 (1.21-1.53) [301]	2.04 (1.57-2.66) [56]
pulmonary thrombosis	2.38 (0.89-6.37) [4]	3.72 (2.96-4.66) [87]	[2]
thrombophlebitis migrans	[2]	[1]	NA
thrombophlebitis superficial	[2]	0.53 (0.17-1.69) [3]	4.53 (1.44-14.25) [3]
cerebral infarction	1.29 (0.53-3.12) [5]	0.4 (0.27-0.6) [25]	0.54 (0.2-1.45) [4]
cerebrovascular accident	0.89 (0.5-1.58) [12]	1.22 (1.07-1.38) [248]	1.3 (0.92-1.84) [33]
diplegia	[1]	[2]	NA
disseminated intravascular coagulation	1.35 (0.5-3.61) [4]	0.38 (0.24-0.61) [18]	0.53 (0.17-1.65) [3]
embolic stroke	[1]	[2]	NA
embolism	1.9 (0.71-5.1) [4]	0.7 (0.46-1.06) [23]	0.74 (0.24-2.33) [3]
hemiparesis	1.25 (0.4-3.91) [3]	0.26 (0.14-0.49) [10]	[2]
intracardiac thrombus	[2]	0.61 (0.19-1.94) [3]	NA
thrombosis	2.15 (1.41-3.28) [22]	1.94 (1.72-2.19) [296]	2.01 (1.46-2.76) [39]
ultrasound doppler abnormal	[1]	NA	NA
acute myocardial infarction	NA	0.08 (0.03-0.2) [5]	1 (0.47-2.12) [7]
amaurosis fugax	NA	[1]	NA
aortic surgery	NA	[1]	NA
aortic thrombosis	NA	1.38 (0.6-3.14) [6]	NA
arterial occlusive disease	NA	0.65 (0.32-1.31) [8]	NA
arterial thrombosis	NA	[2]	NA
carotid artery occlusion	NA	1.59 (0.78-3.26) [8]	NA
carotid artery thrombosis	NA	[2]	[1]
cerebral artery thrombosis	NA	[1]	NA
coronary artery bypass	NA	[2]	NA
coronary artery occlusion	NA	[2]	NA
coronary artery thrombosis	NA	1.87 (0.57-6.07) [3]	NA
iliac artery embolism	NA	[1]	NA
ischaemic cerebral infarction	NA	0.96 (0.3-3.05) [3]	NA
ischaemic stroke	NA	0.29 (0.16-0.54) [11]	0.67 (0.21-2.1) [3]
mesenteric artery thrombosis	NA	[2]	NA
peripheral arterial occlusive disease	NA	[1]	NA
pulmonary artery thrombosis	NA	0.98 (0.31-3.13) [3]	[1]
retinal artery embolism	NA	[1]	NA
retinal artery thrombosis	NA	[1]	NA
subclavian artery occlusion	NA	[1]	NA
thrombotic microangiopathy	NA	0.1 (0.04-0.25) [5]	NA
thrombotic thrombocytopenic purpura	NA	0.4 (0.14-1.08) [4]	NA
cerebral venous sinus thrombosis	NA	[1]	NA
cerebral venous thrombosis	NA	[2]	NA
jugular vein thrombosis	NA	0.97 (0.43-2.2) [6]	NA
ovarian vein thrombosis	NA	[1]	NA
pelvic venous thrombosis	NA	[1]	NA
portal vein thrombosis	NA	0.77 (0.38-1.56) [8]	[1]
postoperative thrombosis	NA	[1]	NA
pulmonary infarction	NA	[2]	NA
retinal vein occlusion	NA	0.74 (0.33-1.68) [6]	NA
retinal vein thrombosis	NA	[1]	NA
subclavian vein thrombosis	NA	0.49 (0.15-1.56) [3]	NA
superior vena cava occlusion	NA	[1]	26.03 (7.81-86.75) [3]
superior vena cava syndrome	NA	[2]	[1]
thrombophlebitis	NA	2.02 (1.26-3.23) [19]	3.35 (1.24-9.01) [4]
vena cava thrombosis	NA	0.45 (0.14-1.44) [3]	NA
venoocclusive liver disease	NA	[2]	[1]
venous occlusion	NA	[1]	19.02 (8.22-43.97) [6]
venous thrombosis	NA	0.56 (0.26-1.2) [7]	NA
venous thrombosis limb	NA	0.43 (0.13-1.35) [3]	NA
atrial thrombosis	NA	1.35 (0.49-3.71) [4]	[2]
bone infarction	NA	[1]	NA
catheter site thrombosis	NA	[1]	NA
cerebral ischaemia	NA	[1]	3.86 (1.72-8.67) [6]
cerebral thrombosis	NA	0.7 (0.26-1.91) [4]	NA
cerebrovascular disorder	NA	0.8 (0.25-2.52) [3]	NA
device occlusion	NA	[1]	NA
haemorrhagic stroke	NA	0.26 (0.08-0.83) [3]	NA
hemiplegia	NA	0.24 (0.09-0.64) [4]	1.51 (0.48-4.73) [3]
infarction	NA	0.44 (0.18-1.08) [5]	NA
mesenteric vascular insufficiency	NA	[1]	NA
microembolism	NA	[1]	NA
monoparesis	NA	[2]	NA
monoplegia	NA	1.39 (0.73-2.64) [10]	[1]
paraplegia	NA	0.77 (0.36-1.64) [7]	6.53 (3.07-13.88) [7]
paresis	NA	0.63 (0.23-1.7) [4]	[1]
post procedural stroke	NA	[1]	NA
quadriparesis	NA	[1]	NA
quadriplegia	NA	[1]	6.54 (2.41-17.72) [4]
spinal cord infarction	NA	[1]	NA
splenic infarction	NA	[1]	NA
thrombosis in device	NA	[1]	NA
thrombotic cerebral infarction	NA	[1]	NA
thrombotic stroke	NA	[1]	[1]
tumour thrombosis	NA	[1]	[1]
vascular graft occlusion	NA	[1]	NA
embolism arterial	NA	NA	[1]
silent myocardial infarction	NA	NA	[1]
vertebral artery thrombosis	NA	NA	[1]
post thrombotic syndrome	NA	NA	[1]
pulmonary venous thrombosis	NA	NA	[1]
renal vein thrombosis	NA	NA	[1]
superior sagittal sinus thrombosis	NA	NA	[1]
embolic cerebral infarction	NA	NA	[1]
paraparesis	NA	NA	4.75 (1.51-14.94) [3]
thalamic infarction	NA	NA	[1]
