# Supplementary material for: Thromboembolic Events with Cyclin-Dependent Kinase 4/6 Inhibitors in the FDA Adverse Event Reporting System
Source: Cancers (Basel). 2021 Apr 7;13(8):1758. doi: 10.3390/cancers13081758 (PMC8067683; doi:10.3390/cancers13081758)
Supplement: Supplementary file 1 [file cancers-13-01758-s001.zip › cancers-1143806-supplementary/Table S3. Full description of thromboembolic events.xlsx]

## Sheet: Foglio 1
Features of thromboembolic events
CDK4/6 inhibitor - Event [N]	Thromboembolic Event	Death (%)	Serious (%)	Age	Sex	Weight	Country	Time to onset	Dechallenge (%)	Rechallenge (%)	Discontinuation (%)	Risk factors (%)	Antithrombotics (%)	Other drugs (%)	Other events (%)	Reporter	Causality	Estroprogestins (%)	Erythropoetin-stimulating agents	Glucocorticoids (%)	Angiogenesis inhibitors (%)	Antidepressants (%)	Antidiabetics (%)	Vitamin K antagonist (%)	Heparins (%)	Antiplatelet drugs (%)	Direct Oral Anticoagulants (%)	Factor Xa inhibitors (%)	CV comorbidities (%) (indication or drug)
Abemaciclib - ATE [19]	myocardial infarction 7 transient ischaemic attack 5 stress cardiomyopathy 2 peripheral artery thrombosis 1 coronary artery embolism 1 cerebral artery embolism 1 peripheral embolism 1 blindness transient 1	0 (0%)	16 (84.21%)	70 [59-72], missing: 6	F 17 94.4% M 1 5.6% NA 1 -	73 [63.75-81]; missing: 15	United States of America 17 89.5% Japan 2 10.5%	205 [96-456]; missing: 14	3 (15.8%)		5 (26.3%)	2 (10.5%) ramucirumab [1] citalopram [1]	1 (5.3%) warfarin [1]	10 (52.6%) palbociclib [2] vitamin d nos [2] fulvestrant [2] letrozole [2]	10 (52.6%) diarrhoea [6] dehydration [2] thrombosis [2] malignant neoplasm progression [2] nausea [2]	CN 6 40.0% MD 5 33.3% OT 4 26.7% NA 4 -	Highly probable (15.8%) Probable (73.7%) Possible (10.5%)	0 (0%)	0 (0%)	0 (0%)	1 (5.26%)	1 (5.26%)	0 (0%)	1 (5.26%)	0 (0%)	0 (0%)	0 (0%)	0 (0%)	3 reports (15.8%) hydrochlorothiazide, losartan, ubidecarenone, lisinopril, metoprolol (each 5.3%)
Abemaciclib - VTE [51]	pulmonary embolism 30 deep vein thrombosis 17 pulmonary thrombosis 4 thrombophlebitis migrans 2 thrombophlebitis superficial 2 embolism venous 2	6 (11.76%)	47 (92.16%)	66 [57.5-71.75], missing: 17	F 44 97.8% M 1 2.2% NA 6 -	60 [50-75]; missing: 34	United States of America 24 47.1% Japan 8 15.7% France, French Republic 6 11.8% Italy, Italian Republic 6 11.8% Brazil, Federative Republic of 1 2.0% Canada 1 2.0% Finland, Republic of 1 2.0% Mexico, United Mexican States 1 2.0% Saudi Arabia, Kingdom of 1 2.0% Spain, Kingdom of 1 2.0% United Arab Emirates 1 2.0%	135 [51-200]; missing: 30	20 (39.2%)	1 (2.0%)	26 (51.0%)	5 (9.8%) sitagliptin [3] duloxetine [1] dexamethasone [1] hydrocortisone [1]	4 (7.8%) enoxaparin [2] edoxaban [1] acetylsalicylic acid [1]	25 (49.0%) fulvestrant [16] letrozole [8] denosumab [6] loperamide [6]	31 (60.8%) interstitial lung disease [8] pneumonitis [6]	CN 19 38.8% HP 2 4.1% MD 18 36.7% OT 4 8.2% PH 6 12.2% NA 2 -	Highly probable (29.5%) Probable (58.8%) Possible (11.8%)	0 (0%)	1 (2.0%)	1 (1.96%)	0 (0%)	1 (1.96%)	3 (5.88%)	0 (0%)	2 (3.92%)	1 (1.96%)	0 (0%)	1 (1.96%)	10 reports (19.6%) hypertension (7.8%) telmisartan, amlodipine, irbesartan, atenolol (each 3.9%)
Abemaciclib - OTHER [50]	thrombosis 22 cerebrovascular accident 12 cerebral infarction 5 embolism 4 disseminated intravascular coagulation 4 hemiparesis 3 intracardiac thrombus 2 ultrasound doppler abnormal 1 diplegia 1 embolic stroke 1	7 (14%)	37 (74%)	60 [55-72], missing: 21	F 48 98.0% M 1 2.0% NA 1 -	65 [56-87]; missing: 37	United States of America 36 72.0% Japan 8 16.0% Italy, Italian Republic 2 4.0% Argentina, Argentine Republic 1 2.0% China, People's Republic of 1 2.0% Germany, Federal Republic of 1 2.0% United Kingdom of Great Britain & Northern Ireland 1 2.0%	86 [35-242]; missing: 29	7 (14.0%)		18 (36.0%)	4 (8.0%) duloxetine [3] sertraline [2] insulin detemir [2] insulin aspart [2] metformin [1] sitagliptin [1] acarbose [1] gliclazide [1]	6 (12.0%) acetylsalicylic acid [3] apixaban [2] ticagrelor [2] warfarin [1]	23 (46.0%) fulvestrant [10] letrozole [7] anastrozole [5]	35 (70.0%) diarrhoea [10] malignant neoplasm progression [6] dehydration [5]	CN 20 42.6% HP 4 8.5% MD 12 25.5% OT 7 14.9% PH 4 8.5% NA 3 -	Highly probable (10.0%) Probable (82.0%) Possible (8.0%)	0 (0%)	0 (0%)	0 (0%)	0 (0%)	3 (6%)	3 (6%)	1 (2%)	0 (0%)	3 (6%)	0 (0%)	2 (4%)	8 reports (16%) metoprolol, furosemide (each 6%) hypertension (4%)
Palbociclib - ATE [269]	myocardial infarction 147 transient ischaemic attack 42 ischaemic stroke 11 carotid artery occlusion 8 arterial occlusive disease 8 aortic thrombosis 6 blindness transient 5 acute myocardial infarction 5 thrombotic microangiopathy 5 peripheral artery thrombosis 5 thrombotic thrombocytopenic purpura 4 coronary artery thrombosis 3 ischaemic cerebral infarction 3 pulmonary artery thrombosis 3 periph…	39 (14.5%)	248 (92.19%)	70 [62-75], missing: 36	F 244 96.1% M 10 3.9% NA 15 -	72 [63-90]; missing: 180	United States of America 170 63.2% France, French Republic 26 9.7% Germany, Federal Republic of 11 4.1% India, Republic of 7 2.6% Argentina, Argentine Republic 6 2.2% Japan 6 2.2% Canada 5 1.9% Denmark, Kingdom of 4 1.5% Spain, Kingdom of 4 1.5% United Kingdom of Great Britain & Northern Ireland 4 1.5% Belgium, Kingdom of 3 1.1% Italy, Italian Republic 3 1.1% Lebanon, Lebanese Republic 3 1.1% Bra…	224 [72-375]; missing: 182	52 (19.3%)		94 (34.9%)	42 (15.6%) metformin [8] fluticasone [7] sertraline [5] insulin glargine [4] sitagliptin [4] venlafaxine [4] prednisone [3] escitalopram [3] glipizide [3] dexamethasone [3] dosulepin [3] paroxetine [2] mirtazapine [2] insulin aspart [2] prednisolone [2] aflibercept [1] pioglitazone [1] glibenclamide [1] hydrocortisone [1] triamcinolone [1] methylprednisolone [1] glimepiride [1] insulin [1] everol…	49 (18.2%) acetylsalicylic acid [28] clopidogrel [13] apixaban [11] ticagrelor [4] enoxaparin [4] rivaroxaban [3] heparin [3] warfarin [2] prasugrel [2] dipyridamole [1] carbasalate [1] edoxaban [1] tinzaparin [1]	165 (61.3%) letrozole [78] fulvestrant [59] denosumab [27]	161 (59.9%) fatigue [34]	CN 73 28.3% HP 9 3.5% MD 84 32.6% OT 55 21.3% PH 37 14.3% NA 11 -	Highly probable (15.6%) Probable (68.8%) Possible (15.6%)	0 (0%)	0 (0%)	17 (6.32%)	2 (0.74%)	20 (7.43%)	16 (5.95%)	2 (0.74%)	8 (2.97%)	37 (13.75%)	0 (0%)	15 (5.58%)	78 reports (29.0%) hypertension (11.9%), furosemide (6.7%), metoprolol (6.3%), atorvastatin (5.6%), lisinopril (4.8%), hydrochlorothiazide (4.1%)
Palbociclib - VTE [512]	pulmonary embolism 301 deep vein thrombosis 113 pulmonary thrombosis 87 thrombophlebitis 19 portal vein thrombosis 8 venous thrombosis 7 jugular vein thrombosis 6 retinal vein occlusion 6 embolism venous 5 vena cava thrombosis 3 venous thrombosis limb 3 subclavian vein thrombosis 3 thrombophlebitis superficial 3 pulmonary infarction 2 cerebral venous thrombosis 2 superior vena cava syndrome 2 ven…	56 (10.94%)	492 (96.09%)	65 [57-72], missing: 75	F 479 97.8% M 11 2.2% NA 22 -	71.5 [62.75-85]; missing: 324	United States of America 316 61.7% France, French Republic 39 7.6% Canada 38 7.4% Germany, Federal Republic of 18 3.5% Argentina, Argentine Republic 9 1.8% Japan 9 1.8% Israel, State of 8 1.6% Italy, Italian Republic 8 1.6% United Kingdom of Great Britain & Northern Ireland 8 1.6% Belgium, Kingdom of 6 1.2% Spain, Kingdom of 5 1.0% Hungary, Republic of 4 0.8% Ireland 4 0.8% Brazil, Federative Rep…	85 [33.75-255.75]; missing: 336	101 (19.7%)	2 (0.4%)	204 (39.8%)	101 (19.7%) metformin [19] dexamethasone [16] everolimus [13] prednisone [10] sertraline [9] duloxetine [6] insulin glargine [6] citalopram [6] escitalopram [5] trazodone [5] bupropion [5] glipizide [5] budesonide [5] paroxetine [5] venlafaxine [4] fluticasone [4] mirtazapine [4] bazedoxifene [3] bevacizumab [3] methylprednisolone [3] amitriptyline [3] prednisolone [3] pioglitazone [3] estradiol …	109 (21.3%) acetylsalicylic acid [34] rivaroxaban [27] apixaban [22] tinzaparin [13] enoxaparin [11] warfarin [9] dalteparin [3] clopidogrel [3] heparin [3] edoxaban [2] nadroparin [1] bemiparin [1]	369 (72.1%) letrozole [201] fulvestrant [110] denosumab [52]	350 (68.4%) fatigue [73] dyspnoea [59]	CN 146 29.6% HP 36 7.3% MD 165 33.5% OT 84 17.0% PH 62 12.6% NA 19 -	Highly probable (15.2%) Probable (65.0%) Possible (19.7%)	5 (0.98%)	3 (0.6%)	37 (7.23%)	14 (2.73%)	42 (8.2%)	29 (5.66%)	9 (1.76%)	30 (5.86%)	36 (7.03%)	0 (0%)	51 (9.96%)	153 reports (29.9%) hypertension (13.9%), hydrochlorothiazide (5.1%), amlodipine and metoprolol (each 4.5%)
Palbociclib - OTHER [664]	thrombosis 296 cerebrovascular accident 248 cerebral infarction 25 embolism 23 disseminated intravascular coagulation 18 hemiparesis 10 monoplegia 10 paraplegia 7 infarction 5 atrial thrombosis 4 hemiplegia 4 cerebral thrombosis 4 paresis 4 intracardiac thrombus 3 haemorrhagic stroke 3 cerebrovascular disorder 3 embolic stroke 2 diplegia 2 monoparesis 2 device occlusion 1 microembolism 1 thrombot…	66 (9.94%)	627 (94.43%)	69 [61-75], missing: 74	F 635 98.1% M 12 1.9% NA 17 -	76 [64-86.5]; missing: 428	United States of America 458 69.0% Argentina, Argentine Republic 50 7.5% France, French Republic 31 4.7% Germany, Federal Republic of 23 3.5% Japan 22 3.3% Canada 16 2.4% India, Republic of 12 1.8% China, People's Republic of 6 0.9% Colombia, Republic of 6 0.9% Denmark, Kingdom of 5 0.8% Israel, State of 5 0.8% Brazil, Federative Republic of 4 0.6% Puerto Rico, Commonwealth of 4 0.6% Netherlands,…	116 [41.5-362.5]; missing: 501	100 (15.1%)		231 (34.8%)	107 (16.1%) metformin [17] budesonide [13] dexamethasone [12] venlafaxine [11] paroxetine [11] duloxetine [11] insulin glargine [9] prednisone [7] fluticasone [7] bevacizumab [6] glipizide [5] everolimus [5] sertraline [5] amitriptyline [5] escitalopram [4] glimepiride [4] insulin [4] trazodone [4] hydrocortisone [3] insulin lispro [3] sitagliptin [3] bupropion [3] prednisolone [3] insulin glulis…	93 (14.0%) acetylsalicylic acid [41] rivaroxaban [22] apixaban [22] clopidogrel [13] enoxaparin [8] warfarin [5] dalteparin [2] tinzaparin [2] dabigatran [1] ticagrelor [1] ticlopidine [1]	366 (55.1%) letrozole [185] fulvestrant [108]	491 (73.9%) fatigue [114] white blood cell count decreased [85] neoplasm progression [73]	CN 290 45.2% HP 34 5.3% MD 129 20.1% OT 113 17.6% PH 76 11.8% NA 22 -	Highly probable (11.4%) Probable (72.4%) Possible (16.1%)	0 (0%)	0 (0%)	41 (6.17%)	9 (1.36%)	48 (7.23%)	32 (4.82%)	5 (0.75%)	11 (1.66%)	51 (7.68%)	1 (0.15%)	43 (6.48%)	161 reports (24.2%) hypertension (7.1%), metoprolol (4.4%), furosemide (4.2%), hydrochlorothiazide (3.8%), atorvastatin (3.6%)
Ribociclib - ATE [69]	myocardial infarction 41 transient ischaemic attack 13 acute myocardial infarction 7 ischaemic stroke 3 cerebral artery embolism 2 pulmonary artery thrombosis 1 silent myocardial infarction 1 embolism arterial 1 carotid artery thrombosis 1 vertebral artery thrombosis 1	17 (24.64%)	67 (97.1%)	68 [59-76.75], missing: 23	F 62 93.9% M 4 6.1% NA 3 -	71.5 [61.75-83.75]; missing: 39	Germany, Federal Republic of 16 23.2% United States of America 16 23.2% United Kingdom of Great Britain & Northern Ireland 13 18.8% India, Republic of 6 8.7% Canada 4 5.8% Australia, Commonwealth of 2 2.9% Belgium, Kingdom of 2 2.9% Brazil, Federative Republic of 1 1.4% Chile, Republic of 1 1.4% Czech Republic 1 1.4% Denmark, Kingdom of 1 1.4% Hong Kong, Special Administrative Region of China 1 1…	27 [16-134]; missing: 30	21 (30.4%)		34 (49.3%)	8 (11.6%) dexamethasone [2] metformin [2] mirtazapine [1] amitriptyline [1] paroxetine [1] everolimus [1]	8 (11.6%) acetylsalicylic acid [6] enoxaparin [2] apixaban [1] dalteparin [1] rivaroxaban [1]	40 (58.0%) letrozole [30]	44 (63.8%) dyspnoea [7]	CN 18 26.9% HP 9 13.4% MD 28 41.8% OT 11 16.4% PH 1 1.5% NA 2 -	Highly probable (29.0%) Probable (59.4%) Possible (11.6%)	0 (0%)	0 (0%)	2 (2.9%)	1 (1.45%)	3 (4.35%)	2 (2.9%)	0 (0%)	3 (4.35%)	6 (8.7%)	0 (0%)	2 (2.9%)	18 reports (26.1%) hypertension (30.4%), bisoprolol and amlodipine (each 7.3%), atorvastatin and ramipril (each 5.8%)
Ribociclib - VTE [96]	pulmonary embolism 56 deep vein thrombosis 21 venous occlusion 6 thrombophlebitis 4 superior vena cava occlusion 3 thrombophlebitis superficial 3 pulmonary thrombosis 2 superior vena cava syndrome 1 pulmonary venous thrombosis 1 superior sagittal sinus thrombosis 1 portal vein thrombosis 1 venoocclusive liver disease 1 renal vein thrombosis 1 post thrombotic syndrome 1	23 (23.96%)	96 (100%)	65.5 [49.75-74], missing: 42	F 89 95.7% M 4 4.3% NA 3 -	68.5 [63-79.25]; missing: 48	Germany, Federal Republic of 37 38.5% United States of America 11 11.5% Canada 7 7.3% Australia, Commonwealth of 5 5.2% France, French Republic 5 5.2% United Kingdom of Great Britain & Northern Ireland 5 5.2% Czech Republic 3 3.1% Brazil, Federative Republic of 2 2.1% Colombia, Republic of 2 2.1% Greece, Hellenic Republic 2 2.1% Hungary, Republic of 2 2.1% Norway, Kingdom of 2 2.1% Poland, Republ…	105.5 [37.25-206.25]; missing: 46	25 (26.0%)		47 (49.0%)	15 (15.6%) metformin [4] everolimus [3] sertraline [2] bupropion [2] dexamethasone [2] amitriptyline [1] escitalopram [1] triamcinolone [1] cortisone [1] glimepiride [1] linagliptin [1] insulin aspart [1] methylprednisolone [1] beclometasone [1] betamethasone [1] fluoxetine [1]	14 (14.6%) acetylsalicylic acid [5] rivaroxaban [3] dalteparin [2] apixaban [2] warfarin [1] clopidogrel [1] heparin [1] enoxaparin [1] tinzaparin [1]	78 (81.2%) letrozole [56] denosumab [20] fulvestrant [11]	69 (71.9%) general physical health deterioration [16] dyspnoea [13] anaemia [12] nausea [12] fatigue [11]	CN 24 25.3% HP 15 15.8% MD 40 42.1% OT 16 16.8% NA 1 -	Highly probable (19.8%) Probable (63.5%) Possible (16.7%)	0 (0%)	1 (1.0%)	4 (4.17%)	3 (3.12%)	6 (6.25%)	4 (4.17%)	1 (1.04%)	5 (5.21%)	6 (6.25%)	0 (0%)	5 (5.21%)	27 reports (28.1%) hypertension (22.9%), coronary artery disease (10.4%), ramipril and metoprolol (each 6.3%)
Ribociclib - OTHER [104]	thrombosis 39 cerebrovascular accident 33 paraplegia 7 cerebral ischaemia 6 cerebral infarction 4 quadriplegia 4 paraparesis 3 hemiplegia 3 embolism 3 disseminated intravascular coagulation 3 hemiparesis 2 atrial thrombosis 2 embolic cerebral infarction 1 thalamic infarction 1 paresis 1 thrombotic stroke 1 monoplegia 1 tumour thrombosis 1	12 (11.54%)	102 (98.08%)	67 [58-73], missing: 43	F 92 93.9% M 6 6.1% NA 6 -	73 [68-78]; missing: 67	United States of America 31 29.8% Germany, Federal Republic of 24 23.1% Colombia, Republic of 8 7.7% France, French Republic 6 5.8% Canada 4 3.8% Israel, State of 3 2.9% Australia, Commonwealth of 2 1.9% Chile, Republic of 2 1.9% Egypt, Arab Republic of 2 1.9% India, Republic of 2 1.9% Russian Federation 2 1.9% Spain, Kingdom of 2 1.9% Thailand, Kingdom of 2 1.9% United Kingdom of Great Britain &…	45 [18-189]; missing: 67	26 (25.0%)	1 (1.0%)	49 (47.1%)	16 (15.4%) dexamethasone [3] mirtazapine [3] everolimus [3] metformin [3] bevacizumab [2] methylprednisolone [2] duloxetine [1] sertraline [1] estradiol [1] fluoxetine [1] glimepiride [1] linagliptin [1] insulin aspart [1] bupropion [1] budesonide [1] sunitinib [1] pazopanib [1] trazodone [1] escitalopram [1]	13 (12.5%) acetylsalicylic acid [4] clopidogrel [4] apixaban [2] edoxaban [2] enoxaparin [1] dalteparin [1] rivaroxaban [1] fluindione [1]	73 (70.2%) letrozole [48]	77 (74.0%) nausea [16] fatigue [12] vomiting [11]	CN 43 41.3% HP 12 11.5% MD 32 30.8% OT 15 14.4% PH 2 1.9%	Highly probable (21.2%) Probable (63.5%) Possible (15.4%)	1 (0.96%)	0 (0%)	5 (4.81%)	5 (4.81%)	9 (8.65%)	3 (2.88%)	1 (0.96%)	2 (1.92%)	7 (6.73%)	0 (0%)	5 (4.81%)	28 reports (26.9%) hypertension and atorvastatin (each 6.7%), amlodipine and metoprolol (each 4.8%), simvastatin 3.9%)
